# Supplementary material for: Spatial Distribution of Heavy Metals and the Environmental Quality of Soil in the Northern Plateau of Spain by Geostatistical Methods
Source: Int J Environ Res Public Health. 2017 May 26;14(6):568. doi: 10.3390/ijerph14060568 (PMC5486254; doi:10.3390/ijerph14060568)
Supplement: Supplementary file 1 [file ijerph-14-00568-s001.zip]

Archive with 2 entries (2 files):
- NemerowIndex.kmz
- RI_Index.kmz
